# Supplementary material for: Engineering a Compartmentalized Multi-Cell Co-Culture Hydrogel System Using Beeswax/Fucoidan/Alginate for Cultured Meat Modeling
Source: Foods. 2026 May 13;15(10):1715. doi: 10.3390/foods15101715 (PMC13206685; doi:10.3390/foods15101715)
Supplement: Supplementary file 1 [file foods-15-01715-s001.zip]

Archive with 1 entries (1 files):
- foods-4214779-supplementary.pdf
